# Supplementary material for: Single-cell morphological characterization of CRH neurons throughout the whole mouse brain
Source: BMC Biol. 2021 Mar 15;19:47. doi: 10.1186/s12915-021-00973-x (PMC7962243; doi:10.1186/s12915-021-00973-x)
Supplement: Supplementary file 5 — Additional file 5. Excel file for the individual data values used in the Figs. 1 and 3 and the information of all antibodies used. [file 12915_2021_973_MOESM5_ESM.xlsx]

## Sheet: Sheet1
The individual data values used in Fig.1J. The density of fluorescently labeled neurons in several brain regions of three reporter mouse lines (cells / mm ²)
	Ai6				Ai14				Ai32
Brain regions	mouse1	mouse2	mouse3	mouse4	mouse1	mouse2	mouse3	mouse4	mouse1	mouse2	mouse3	mouse4
mPFC	243.238	262.636	261.795	365.583	94.1351	86.0524	114.957	118.44	100.381	100.056	120.706	113.486
BST	685.727	531.878	1077.25	563.645	300.077	394.047	277.923	176.831	137.742	297.909	265.454	149.704
PVN	1388.99	1328.34	1718.57	2370.78	1464.22	1416.11	1690.85	1441.52	1295.04	1187	1397.69	1458.16
CeA	976.543	965.899	1162.33	1235.01	575.838	514.42	539.455	589.389	271.682	636.836	754.148	1418.24
The individual data values used in Fig.3J-L.
Soma volume (x10³μm³)										Total fibrous length (mm)										Number of fibrouse branches
mPFC	LSD	BNST	VMPO	Hip	CeA	PaAp	Pe	SCN		mPFC	LSD	BST	VMPO	Hip	CeA	PaAp	Pe	SCN		mPFC	LSD	BNST	VMPO	Hip	CeA	PaAp	Pe	SCN
0.4374	2.4182	1.15408	2.49201	0.985293	1.33488	1.11756	0.86692	1.04896		0.273663	2.29079	1.11888	2.05035	1.6909	2.50409	0.399804	0.779741	0.521304		45	34	13	43	21	61	6	17	2
0.32661	1.6164	0.99136	0.677217	0.83321	1.46232	0.64904	0.7606	0.43328		1.04647	1.45608	1.56546	0.705746	1.8704	1.25832	0.641536	0.785676	0.435227		45	31	36	13	22	42	6	9	7
0.39438	2.15856	2.19864	1.17864	1.50227	1.41225	0.5008	0.75816	0.84736		2.20622	1.69654	0.911324	0.954904	1.61134	0.924194	0.215353	0.557972	0.770282		70	17	12	3	26	26	3	3	5
0.42642	1.63656	1.67172	0.707475	1.65545	1.04984	0.43232	0.9612	0.57984		1.12731	2.0647	1.73583	1.16848	1.75742	0.846593	0.409732	0.416564	0.749663		40	54	23	14	25	29	2	10	3
0.44991	1.44072	0.33424	0.395523	0.957168	1.13685	0.58992	1.18152	0.50944		0.262332	2.16253	1.13773	0.503989	1.26012		0.374139	0.449801	0.520856		8	43	10	14	24		2	2	11
0.35334	1.85832	0.53024	0.711798	0.9108	1.12678	0.55428	0.58904	0.56704		1.71615	2.96167	1.25598	0.91135			0.330607	0.311948	0.614942		32	8	10	3	18		4	2	7
0.3645	1.90872	0.891	1.02015	0.7596	0.987279	0.57496	0.83284	0.48096		2.17078	1.41801		1.14816			0.410703	0.611625	0.369755		52	24	13	15	44		5	4	3
0.39924	1.21248	0.79096	1.38325	0.68688	1.15986	0.44768	0.90844	0.45984		2.35944	0.902716		0.925445			0.474247	0.343085	0.635964		51	37		17	18		2	9	7
0.40626	0.94248	0.92408	1.9841	0.66168		0.49888	1.70176	0.52704		1.66116	1.99737		1.3521			0.525377	0.581278	0.641659		49	15		23			3	5	7
0.62766	2.10456	0.7824		0.56304		0.57008		0.57984		0.735387	2.11823		0.943767			0.358998		0.852843		38	13		7			2	2	11
0.39303	1.55664	1.0946		0.76824		0.6538		0.47392		1.28957	1.45199					0.417633		0.292957		62	30					3		4
0.63162	2.31696	0.84624				0.44832		0.65184		1.38217	3.79076					0.548907		0.423832		36	30					15		7
0.49833	2.0124					0.73124		1.032		1.51829	3.39167					0.513021		0.420119		35	29					3		5
0.33597	0.81					0.73868		0.4416			0.249206					0.352264		0.84395		56	39					4		8
0.29882	1.58688					0.58472		0.90656			1.33604					0.523966		0.382089			23					4		6
0.39996	1.83168					0.92356					1.99746					0.572587					11					8
0.37539	0.93816					0.31844					0.947201					0.475008					33					8
0.42894						0.5258										0.381811										4
0.32805						0.44872										0.589178										14
0.34263						1.493										0.592969										10
0.41535
0.26856
0.32256
0.29322
0.69768
0.39222
0.34218
0.37953
0.44793
0.31149
0.34002
0.41166
0.48708
Antibodies information
Antibodies					Companies			Catalogue		Batch number		RRID number
Primary antibodies
Rabbit anti-CRF					Peninsula Laboratories			T-4037		A14915		AB_2314240
Rabbit anti-MAP2					Synaptic Systems			188 002				AB_2138183
Rabbit anti-Chromogranin B					Abcam			ab12242				AB_298965
Mouse anti-Kinesin					Millipore			MAB1614		3386449		AB_94284
Secondary antibodies
Alexa Fluor 594 -conjugated donkey anti-rabbit					Jackson ImmunoResearch Labs			711-585-152		127803		AB_2340621
Alexa Fluor 647 -conjugated donkey anti-mouse					Jackson ImmunoResearch Labs			715-605-151				AB_2340863
